# Supplementary material for: Neurochemical Remodelling of the Enteric Nervous System Neurons in the Porcine Jejunum Following Low-Dose Glyphosate Exposure
Source: Int J Mol Sci. 2025 Oct 10;26(20):9840. doi: 10.3390/ijms26209840 (PMC12564263; doi:10.3390/ijms26209840)
Supplement: Supplementary file 1 [file ijms-26-09840-s001.zip]

Archive with 1 entries (1 files):
- ijms-3873345-supplementary.pdf
